# Supplementary material for: Metabolic Profiling in Rheumatoid Arthritis, Psoriatic Arthritis, and Psoriasis: Elucidating Pathogenesis, Improving Diagnosis, and Monitoring Disease Activity
Source: J Pers Med. 2022 Jun 2;12(6):924. doi: 10.3390/jpm12060924 (PMC9225104; doi:10.3390/jpm12060924)
Supplement: Supplementary file 1 [file jpm-12-00924-s001.zip]

Archive with 1 entries (1 files):
- jpm-1704785-supplementary.xlsx
