# Supplementary material for: Metabolic Profiling in Rheumatoid Arthritis, Psoriatic Arthritis, and Psoriasis: Elucidating Pathogenesis, Improving Diagnosis, and Monitoring Disease Activity
Source: J Pers Med. 2022 Jun 2;12(6):924. doi: 10.3390/jpm12060924 (PMC9225104; doi:10.3390/jpm12060924)
Supplement: Supplementary file 1 [file jpm-12-00924-s001.zip › jpm-1704785-supplementary.xlsx]

## Sheet: Table S1. Literature Overview
First Author	Year	Matrix	Instruments	Indication	Ps Subtype	Main Biomarker Type	Additional Biomarker Type	Increased Metabolite Levels	Decreased Metabolite Levels	Additionally Changed Metabolite Levels	Patients Treated?	Disease Severity	Study Aim	Additional Information
Ahn	2015	SF	GC-TOF-MS	Behcet's disease, seronegative arthritis	N/A	Diagnostic	N/A	Compared to SNA: glutamic acid, valine, citramalate, leucine, methionine sulfoxide, glyceric acid, phosphoric acid, lysine, isoleucine, urea, citrulline			N/A	N/A	Investigating possible metabolic patterns and potential biomarkers of Behcet's disease (BD) with seronegative arthritis (SNA).	This is the first report to present potential biomarkers from SF for discriminating BD with arthritis from SNA. SNA includes seronegative rheumatoid arthritis (SNRA) and seronegative spondyloarthropathy (SNSpA).
Alonso	2016	Urine	1H-NMR	RA	N/A	Diagnostic	Monitoring	tyrosine	N-acetyl amino acids, citrate, alanine, carnitine		Yes	Mixed: DAS28 very low (1.7), very high (5.5)	Identify new metabolite biomarkers of diagnosis and disease activity.	Six immune-mediated inflammatory diseases are studied (rheumatoid arthritis, psoriatic arthritis, psoriasis, systemic lupus erythematosus, Crohn’s disease, and ulcerative colitis). Overrepresentation of metabolites from the citric acid cycle, phenylalanine metabolism and glycine-serine metabolism pathways.
Alonso	2016	Urine	1H-NMR	PsA	N/A	Diagnostic	Monitoring		N-acetyl amino acids, citrate, alanine, trigonelline, methylsuccinate, carnitine		Yes	Mixed: DAS28-CPR high and low (2.72)	Identify new metabolite biomarkers of diagnosis and disease activity.	Six immune-mediated inflammatory diseases are studied (rheumatoid arthritis, psoriatic arthritis, psoriasis, systemic lupus erythematosus, Crohn’s disease, and ulcerative colitis). Overrepresentation of metabolites from the citric acid cycle, phenylalanine metabolism and glycine-serine metabolism pathways.
Alonso	2016	Urine	1H-NMR	Ps	Chronic plaque type of psoriasis	Diagnostic	Monitoring		N-acetyl amino acids, citrate, alanine, trigonelline, methylsuccinate, hippurate		Yes	Mixed: PASI very high (median 14.1), very low (median 0.0)	Identify new metabolite biomarkers of diagnosis and disease activity.	Six immune-mediated inflammatory diseases are studied (rheumatoid arthritis, psoriatic arthritis, psoriasis, systemic lupus erythematosus, Crohn’s disease, and ulcerative colitis). Overrepresentation of metabolites from the citric acid cycle, phenylalanine metabolism and glycine-serine metabolism pathways.
Ambrożewicz	2018	Plasma	UPLC-QTOF-MS GC-FID	PsA	N/A	Diagnostic	N/A	lipid peroxidation products (4-hydroxynonenal, isoprostanes, and neuroprostanes), endocannabinoids (AEA and 2-AG)	phospholipids and free polyunsaturated fatty acids	Oxidative stress was found as a common element of both Ps and PsA, but inflammatory cells of these patients responded to it in different ways.	No (4 weeks before the study)	N/A	Evaluate the onset of oxidative stress and alterations of enzyme-dependent lipid metabolism resulting from redox imbalance in granulocytes and plasma obtained from patients with psoriasis vulgaris or psoriatic arthritis in comparison to the healthy subjects.	Granulocytes obtained from patients with psoriasis showed higher activation of the Nrf2 pathway and expression of CB2 that could attenuate oxidative stress and act as an anti-inflammatory process but is also indicated as more enhanced oxidative phospholipid modifications.
Ambrożewicz	2018	Plasma	UPLC-QTOF-MS GC-FID	Ps	Psoriasis vulgaris/Plaque psoriasis	Diagnostic	N/A	lipid peroxidation products (4-hydroxynonenal, isoprostanes, and neuroprostanes), endocannabinoids (AEA and 2-AG)	phospholipids and free polyunsaturated fatty acids	Oxidative stress was found as a common element of both Ps and PsA, but inflammatory cells of these patients responded to it in different ways.	No (4 weeks before the study)	N/A	Evaluate the onset of oxidative stress and alterations of enzyme-dependent lipid metabolism resulting from redox imbalance in granulocytes and plasma obtained from patients with psoriasis vulgaris or psoriatic arthritis in comparison to the healthy subjects.	Granulocytes obtained from patients with psoriasis showed higher activation of the Nrf2 pathway and expression of CB2 that could attenuate oxidative stress and act as an anti-inflammatory process but is also indicated as more enhanced oxidative phospholipid modifications.
Armstrong	2014	Serum	GC-TOF-MS	PsA	N/A	Diagnostic	N/A	glucuronic acid		Compared to patients with psoriasis alone, patients with both psoriasis and psoriatic arthritis had a decreased level of alpha ketoglutaric acid and an increased level of lignoceric acid.	Yes	PASI (13.2)	Elucidate the pathogenesis of psoriatic diseases by determining the differences in metabolomic profiles among psoriasis patients with or without psoriatic arthritis and healthy controls.
Armstrong	2014	Serum	GC-TOF-MS	Ps	Psoriasis	Diagnostic	N/A	α-ketoglutaric acid	asparagine, glutamine		Yes	PASI (9.7)	Elucidate the pathogenesis of psoriatic diseases by determining the differences in metabolomic profiles among psoriasis patients with or without psoriatic arthritis and healthy controls.
Chandran	2010	Serum	ELISA	PsA	N/A	Diagnostic	N/A	hsCRP, OPG, MMP-3, CPII : C2C ratio		Compared to Ps (for differentiating PsA from Ps).	Yes (no biologicals)	PASI (3.7)	Identify serum biomarkers for psoriasis and psoriatic arthritis.	None of the patients were treated with biological agents at the time of or before study participation, since these agents have been shown to suppress soluble biomarkers.
Chandran	2010	Serum	ELISA	Ps	Psoriasis vulgaris/Plaque psoriasis	Diagnostic	N/A	RANKL, TNFSF14, MMP-3, COMP			Yes (no biologicals)	PASI (4.9)	Identify serum biomarkers for psoriasis and psoriatic arthritis.	None of the patients was treated with biological agents at the time of or before study participation, since these agents have been shown to suppress soluble biomarkers.
Chandrasekharan	2018	Plasma	LC-MS	RA	N/A	Diagnostic	Risk	L-ornithine, ADMA, SDMA	L-citrulline	Risk: SDMA levels were associated with cardiovascular risk factors, hypertension, and hyperlipidemia, whereas elevated arginase activity was associated with prior history of CVD in a subgroup of patients with RA.	Yes (mixed)	DAS28 (2.7 +/- 1.2)	Investigate alterations of L-arginine metabolic products reflecting NO metabolism in patients with rheumatoid arthritis.	Dysregulated L-arginine metabolism may function as a potential indicator of cardiovascular risk in patients with rheumatoid arthritis.
Chen	2021	Feces	UHPLC-HRMS	RA	N/A	Diagnostic	Prognostic	long-chain fatty acids (9,12-octadecadiynoic acid, 10Z-nonadecenoic acid; strong positive correlation with p_Verrucomicrobia and g_Akkermansia)		p_Bacteroidetes was significantly decreased in the RA group, while that of Verrucomicrobia and Proteobacteria was significantly increased in the RA group.	N/A	Mixed: active, in remission	Investigate the differences of gut microbiota and feces metabolome between rheumatoid arthritis patients and healthy controls.	Gut microbiota profiles of the healthy subjects and rheumatoid arthritis patients were analyzed by 16S rRNA gene sequencing.
Chen	2021	Plasma	UHPLC-qTOF-MS	Ps	Psoriasis vulgaris/Plaque psoriasis	Diagnostic	Monitoring	EAAs, BCAAs, carnitines (C6, C18:1-OH)	glutamine, cysteine, asparagine, carnitines (C16)	Monitoring: glutamine, asparagine, and C16 levels were negatively correlated with the PASI score. Positive correlation with the levels of alanine, carnosine, ornithine, and phosphoserine.	No	PASI (10.11 +/- 7.46)	Elucidate the pathogenesis of psoriatic diseases by determining the differences in metabolomic profiles among psoriasis patients and healthy controls.	L-carnitine supplementation showed to have potential. Findings from the investigation of patient's samples were combined with data from mouse experiments.
Chu	2020	Plasma	UHPLC-HRMS	RA	N/A	Prognostic	N/A		acylcarnitine, cholesterol ester, polyamine		No	Healthy	Identify novel pathways and advance understanding of rheumatoid arthritis development.	This is a prospective study.
Coras	2019	Serum	LC-MS	PsA	N/A	Monitoring	N/A	TMAO		TMAO, but not TMA, choline, betaine or carnitine, was associated with inflammation in PsA patients	Yes (mixed)	Mixed: DAS28-PCR (2.74)	Explore the association between choline metabolites and inflammation in psoriatic arthritis patients.
Coras	2019	Serum	UPLC-MS	PsA	N/A	Monitoring	N/A			Pro-inflammatory eicosanoids (PGE2, HXB3 and 6,15-dk, dh, PGF1a) and anti-inflammatory eicosanoids (11-HEPE, 12-HEPE and 15-HEPE) correlated with joint disease activity. Anti-inflammatory eicosanoids (8,9-diHETrE, 11,12-diHETrE,14,15-diHETrE, 19,20-diHDPA and 7,17 DHDPA) negatively correlated with joint disease activity. DHA-anti-inflammatory eicosanoids (resolvin D1 and 17-HDoHE), were lower in …	Yes	Mixed: DAS28-CPR high and low (2.72)	Describe a detailed eicosanoid profiling in patients with psoriatic arthritis and evaluate correlations with parameters of disease activity.
Cretu	2008	Serum	Proteomics	Ps, PsA	Psoriasis vulgaris/Plaque psoriasis	Diagnostic	N/A			CD5L, ITGb5, M2BP, MPO, MMP-3, and CRP level are markers for PsA. The combination of ITGb5, M2BP, and CRP level differentiates PsA from PsC	Yes (no biologicals)	PASI (1.08)	Investigate whether serum levels of novel markers previously discovered by quantitative mass spectrometric analysis of synovial fluid and skin biopsies performs better than the C-reactive protein (CRP) level in differentiating psoriatic arthritis (PsA) patients from those with psoriasis without PsA (PsC).
Cuppen	2016	Serum	LC-MS	RA	N/A	Predictive	Monitoring	higher levels in good responders: sn1-LPC (15:0), lysine	lower levels in good responders: sn1-LPC (18:3-ω3/ω6), ethanolamine	Association with the RA disease activity score was also investigated. With respect to the amines, glutathione was positively associated with all the three parameters; sarcosine was negatively associatedwith both DAS28 and ESR, whereas serotonin was positively associatedwith CRP and ESR. Associated metabolic classes: LPCs, FAs, amines and oxylipins	No biologicals	DAS28 (4.5)	The aim of the study was to explore the use of metabolomics to identify predictors for the outcome of TNFi therapy and study the metabolomic fingerprint in active rheumatoid arthritis irrespective of patients’ response.	Predictive biomarkers for TNF-alpha-inhibitors were presented.
Czókolyová	2021	Serum	Autoanalyzer	RA	N/A	Risk	N/A		ARE activity, MPO, adiponectin, and chemerin levels	Lipids, PON activity, and leptin remained unchanged. Moreover, numerous significant, variable associations between lipid, other metabolic markers (PON, ARE, MPO, and adipokines) and vascular pathophysiology were found.	Yes (no biologicals at baseline)	DAS28 (5.00 +/- 0.86)	Lipids and other metabolic markers in relation to vascular function and clinical markers were evaluated in rheumatoid arthritis and ankylosing spondylitis patients undergoing one-year anti-TNF therapy.
Dawiskiba	2014	Serum	1H-NMR	IBD	N/A	Diagnostic	Monitoring	leucine, isoleucine, 3-hydroxybutyric acid, N-acetylated compounds, acetoacetate, glycine, phenylalanine, lactic acid	creatine, dimethyl sulfone, histidine, choline, and choline derivatives	Increased in active IBD vs. IBD in remission: N-acetylated compounds and phenylalanine Decreased in active IBD vs. IBD in remission: low-density lipoproteins and very low-density lipoproteins	Yes	Active	Evaluateing the utility of serum and urine metabolomic analysis in diagnosing and monitoring of inflammatory bowel diseases (IBD). IBDs included: Ulcerative Colitis, Crohn's Disease.
Dawiskiba	2014	Urine	1H-NMR	IBD	N/A	Diagnostic	Monitoring		citric acid, hippuric acid, trigonelline, taurine, succinic acid, 2-hydroxyisobutyric acid	Increased in active IBD vs. IBD in remission: glycine Decreased in active IBD vs. IBD in remission: acetoacetic acid	Yes	Active	Evaluateing the utility of serum and urine metabolomic analysis in diagnosing and monitoring of inflammatory bowel diseases (IBD). IBDs included: Ulcerative Colitis, Crohn's Disease.
Dubey	2019	Serum	1H-NMR	RA	N/A	Diagnostic	N/A		leucine, valine, phenylalanine, arginine/lysine (compared to reactive arthritis)		No DMARDs	N/A	Demonstrated that reactive arthritis and peripheral undifferentiated spondyloarthropathy patients are clearly distinguishable from controls and further that these patients can also be distinguished from rheumatoid arthritis patients.	Reactive arthritis vs. Rheumatoid arthritis. Overlapping symptoms in those two diseases often confound the clinical diagnosis and represent a clinical dilemma, making treatment choice more generalized.
Dutkiewicz	2016	Skin	nanoDESI MS	Ps	Psoriasis	Diagnostic	Monitoring	in lesional skin: choline, glutamic acid, phenylalanine	urocanic acid, citrulline, lactic acid	Choline and glutamic acid positively correlated with plaque severity scores whereas urocanic acid and citrulline negatively correlated. The amount of these metabolites in Ps skin were significantly different from healthy control skin.	Yes (mixed)	Mixed: low, high	Unravel the pathophysiology of psoriasis and provide new diagnostic approaches.	Biocompatible hydrogel micropatch probes were combined with mass spectrometry.
Gosselt	2020	Plasma	HPLC-QTOF-MS	RA	N/A	Predictive	N/A	glycolytic intermediates 1,3-/2,3-diphosphoglyceric acid, glycerol-3-phosphate, phosphoenolpyruvate (in insufficient responders)	homocystine, taurine, adenosine triphosphate, guanosine diphosphate, uric acid (in insufficient responders)	independent predictors with high AUC of 0.81 (in ROC analysis): homocystine, glycerol-3-phosphate, and 1,3-/2,3-diphosphoglyceric acid	No	DAS28 (4.3)	This study aimed to identify baseline metabolic biomarkers for response to methotrexate therapy in rheumatoid arthritis using an untargeted method.
Hambardzumyan	2019	Serum	Immunoassays	RA	N/A	Predictive	N/A	in good responders: TNF-RI, VCAM-1	CRP, leptin		No DMARDs	Mixed: moderate, high	To investigate baseline levels of 12 serum biomarkers that constitute a multibiomarker disease activity test, as predictors of response to methotrexate in patients with early rheumatoid arthritis.
He	2021	Plasma	GC-Q-TOF-MS	RA	N/A	Diagnostic	N/A		glutamine, cysteine, citric acid		N/A	Mixed: DAS28 medium and high (median 5.00)	Reveal the potential pathophysiological mechanism of RA and provide potential diagnostic biomarkers and alternative therapeutic targets for rheumatoid arthritis.	Additionally, dysregulated taurine biosynthesis pathway was found.
Hur	2021	Plasma	UPLC-MS	RA	N/A	Monitoring	Diagnostic (lower disease activity vs. higher)	glucuronate	6-bromotryptophan, bilirubin (E,E), biliverdin, N-acetyltryptophan, N-acetyltyrosine, serine, trigonelline		Yes	Mixed: DAS28-CRP (3.0)	Detect metabolites associated with, and predictive of, quantitative disease activity (DAS28-CRP) in patients with rheumatoid arthritis.	This is the first study that uses global metabolomic profiling on blood to demonstrate the predictive value of circulating biochemicals in estimating quantitative disease activity in rheumatoid arthritis.
Jiang	2013	Serum	GC-TOF-MS UPLC-QTOF-MS	RA	N/A	Diagnostic	Monitoring	homoserine, glyceraldehyde, lactic acid, dihydroxyfumaric acid, aspartic acid, glutamic acid, N-acetyl-L-aspartic acid, gamma-glutamyl-Se-methylselenocysteine, phenylalaine, mannose, decenedioic acid, alpha-CEHC, Vitamin D2 3-glucuronide, 2,4-dihydroxy-butanoic acid, 2-hydroxy-butanoic acid, benzaldehyde, theanine	4,8-dimethylnonanoyl carnitine, glutamine, n-acetylglutamine, glycylprolylhydroxyproline, histamine, sorbitol, 4,8-dimethylnonaoyl carnitine, 5,8-tetradecadienoic acid, adrenic acid	shared between different arthritis types: homoserine, glyceraldehyde, lactic acid, dihydroxyfumaric acid, aspartic acid, 4,8-dimethylnonanoyl carnitine	N/A	Mixed: Active, mild, or moderate	Identify the global metabolic defects associated with arthritis as well as metabolic signatures of four major types of arthritis, rheumatoid arthritis, osteoarthritis, ankylosing spondylitis, and gout.	Common metabolic defects (resulting from joint inflammation and lesion) but also differentially expressed serum metabolites were identified.
Jonsson	2001	Serum	Dry chemistry methods, ELISA	RA	N/A	Risk	N/A	cholesterol, LDL, LDL/HDL ratio		Accelerated atherosclerosis in patients with RA is related mainly to lipid levels.	Yes (mixed)	Early	To measure the extent of atherosclerosis in patients with rheumatoid arthritis with a disease duration of considerable length, and in age and sex matched individuals.	Samples from seropositive rheumatoid arthritis patients were investigated.
Kamleh	2015	Plasma	UHPLC-HRMS	Ps	Psoriasis vulgaris/Plaque psoriasis	Diagnostic	Monitoring	arginine, citrulline, ornithine, proline, hydroxyproline, glycine, serine, threonine, aspartate, glutamate, glutamine, cystine, methionine, taurine, phenylalanine, cytidine, acetylglucosamine, glucosylceramide (C16:0), sphingosine-1-phosphate	cystathionine	Circulating metabolite levels pre- and post-Etanercept treatment correlated with PASI score. Etanercept treatment shifted the metabolic phenotypes of severe Ps toward that of healthy controls.	Yes (mixed)	Mixed: PASI mild (1.4), severe (16.5)	Providing insight into the systemic effects of psoriasis and investigating the effects of the anti-TNFα drug etanercept on metabolic profiles in patients with severe psoriasis.	Etanercept treatment shifted the metabolic phenotypes of severe psoriasis towards that of healthy controls.
Kang	2017	Serum	GC-MS	Ps	Psoriasis vulgaris/Plaque psoriasis	Diagnostic	Monitoring	amino acids (asparagine, aspartic acid, isoleucine, phenylalanine, ornithine, proline), lactic acid, urea	crotonic acid, azelaic acid, ethanolamine, cholesterol	Monitoring: arginine, proline, glycine, serine, threonine, alanine, aspartic acid, glutamic acid	No (4 weeks before the study)	PASI (11.4 +/- 7.6)	To determine the differences in serum metabolomic profiles among patients with psoriasis and healthy controls with the goal of identifying potential biomarkers in patients with psoriasis. Providing insights into early diagnosis and therapeutic intervention.	Glycolysis pathway and amino acid metabolic activity are increased. Possibly due to increased demand for protein biosynthesis and keratinocyte hyperproliferation.
Kapoor	2013	Urine	1D-NMR	RA	N/A	Predictive	N/A	histamine, glutamine, xanthurenic acid (phenylacetic acid, xanthine, creatinine)	ethanolamine (p-hydroxyphenylpyruvic acid, phosphocreatine)		Yes	Severe	This study to determine if the patient’s metabolic fingerprint prior to therapy could predict responses to anti-TNF agents.	Levels of histidine have been shown to be considerably higher in patients with rheumatoid arthritis and patients with systemic lupus erythematosus.
Kapoor	2013	Urine	1D-NMR	PsA	N/A	Predictive	N/A	histamine, glutamine, xanthurenic acid (phenylacetic acid, xanthine, creatinine)	ethanolamine (p-hydroxyphenylpyruvic acid, phosphocreatine)		Yes	N/A	This study to determine if the patient’s metabolic fingerprint prior to therapy could predict responses to anti-TNF agents.	It was hown that the same metabolites are altered in the urine samples from patients with rheumatoid arthritis and psoriatic arthritis who responded to TNF antagonists. It may therefore be that chronic inflammatory diseases respond by a common mechanism to TNF antagonists.
Kishikawa	2021	Plasma	CE-TOFMS LC-TOFMS	Ps	Cutaneous psoriasis	Diagnostic	N/A	ethanolamine phosphate	nicotinic acid, 20α-hydroxyprogesterone		Yes (mixed)	Ps: PASI (1.8)	Identify metabolite biomarkers of psoriasis and its subtypes such as psoriatic arthritis (PsA) and cutaneous psoriasis (PsC).	Study investigated differences between psoriasis (Ps) and psoriatic arthritis (PsA). Aspartatic acid was centered on the correlation network among the Ps-associated metabolites. Enrichment of vitamin digestion and absorption pathway in Ps compared to PsA. Subnetwork among metabolites formed from saturated fatty acids.
Kishikawa	2021	Plasma	CE-TOFMS LC-TOFMS	PsA	N/A	Diagnostic	N/A	tyramine	mucic acid	PsA compared to Ps	Yes (mixed)	Ps: PASI (1.8)	Identify metabolite biomarkers of psoriasis and its subtypes such as psoriatic arthritis (PsA) and cutaneous psoriasis (PsC).	Study investigated differences between psoriasis (Ps) and psoriatic arthritis (PsA). Aspartatic acid was centered on the correlation network among the Ps-associated metabolites. Enrichment of vitamin digestion and absorption pathway in Ps compared to PsA. Subnetwork among metabolites formed from saturated fatty acids.
Kishikawa	2021	Plasma	CE-TOFMS	RA	N/A	Diagnostic	N/A	ethanolamine phosphate, ATP, GDP, ADP, 6-aminohexanoic acid, taurine	xanthine		N/A	N/A	Identification of novel biomarkers of rheumatoid arthritis.	Rheumatoid arthritis (RA) patients were also compared with systemic lupus erythematosus and psoriatic arthritis patients. Nucleotides seem to be disease specific in RA.
Koh	2022	Serum	UPLC-Q-ToF MS	RA	N/A	Diagnostic	Monitoring			Lysophosphatidylcholine, phosphatidylcholine, ether-linked phosphatidylethanolamine, and sphingomyelin subclasses correlated with RA activity, reflecting treatment responses to anti-rheumatic drugs.	No lipid modulators	Mixed: low, high	Elucidate underlying dynamics of disease evolution, activation, and resolution in rheumatoid arthritis with help of untargeted lipidomics.	Diagnosis: Differentiating rheumatoid arthritis from osteoarthritis.
Koh	2022	SF	UPLC-Q-ToF MS	RA	N/A	Diagnostic	Monitoring			Lysophosphatidylcholine, phosphatidylcholine, ether-linked phosphatidylethanolamine, and sphingomyelin subclasses correlated with RA activity, reflecting treatment responses to anti-rheumatic drugs.	No lipid modulators	Mixed: low, high	Elucidate underlying dynamics of disease evolution, activation, and resolution in rheumatoid arthritis with help of untargeted lipidomics.	Diagnosis: Differentiating rheumatoid arthritis from osteoarthritis.
Krähenbühl	1999	Plasma, urine	Radioenzymatic assay and HPLC	RA	N/A	Diagnostic	N/A	in plasma: long-chain acylcarnitine	in urine: carnitine	Patients had a reduced muscle strength index (MSI).	N/A	DAS (4.35, range 2.72–5.98)	Investigate carnitine metabolism in patients with rheumatoid arthritis.
Lauridsen	2010	Plasma	1H-NMR	RA	N/A	Diagnostic	Monitoring	cholesterol C-21, lactate, acetylated glycoprotein, unsaturated lipid	HDL	Mentioned biomarkers can also be used for monitoring of disease activity.	N/A	Mixed: DAS28 active (5.0), in remission (2.6)	Finding metabolic profiles that can distinguish between rheumatoid arthritis and healthy controls but also give information about the disease severity.	Metabolic profile of rheumatoid arthritis patients that were treated is similar to the profile of patients in remission (but still different compared to healthy controls)
Li	2019	Plasma	UPLC-Q-TOF/MS	Ps	Psoriasis vulgaris/Plaque psoriasis	Diagnostic	N/A	threonine, leucine, phenylalanine, tryptophan, palmitamide, linoleic amide, oleamide, stearamide, cis-11- eicosenamide, trans-13-docosenamide, uric acid, LysoPC (16:0), LysoPC (18:3), LysoPC (18:2), LysoPC (18:1), LysoPC (18:0)	oleic acid, arachidonic acid, N-linoleoyl taurine		No	PASI (9.93 +/- 2.06)	Investigate the endogenous metabolites of patients with psoriasis vulgaris which will be helpful for the diagnosis of the disease and to provide the evidence of pathogenesis and the formulation for the individualized dosage regimen.
Li	2020	Serum	UHPLC-qTOF-MS	Ps	Psoriasis vulgaris/Plaque psoriasis	Diagnostic	N/A	PAF, LPCs, PI(18:0/16:2)	cholestane-3,7,12,25-tetrol-3-glucuronide, PCs, lactosylceramide (d18:1/12:0), phenylalanylphenylalanine		N/A	Mixed: PASI moderate to severe (>10)	Discover potential serum biomarkers for its pathogenesis on the endogenous metabolite differentiation basis.	Additional division of the psoriasis patient group according to Traditional Chinese Medicine.
Li	2017	Serum	UPLC-Q-TOF-MS	Ps	Psoriasis vulgaris	Diagnostic	Monitoring	potential biomarkers were mainly involved in glycerophospholipid metabolism, sphingolipid metabolism, arachidonic acid metabolism, and bile acid biosynthesis.	potential biomarkers were mainly involved in glycerophospholipid metabolism, sphingolipid metabolism, arachidonic acid metabolism, and bile acid biosynthesis	Disease severity can be dinstinguished in multivariate model	N/A	Mixed: PASI mild(≤10), moderate to severe (>10)	Studying the serum metabolic changes in psoriasis vulgaris patients, and to discover serum potential biomarkers for identification, diagnosis and exploring pathogenesis of psoriasis.
Li	2018	Serum	UPLC-HRMS	RA	N/A	Diagnostic	N/A	4- methoxyphenylacetic acid, proteinogenic amino acids (glutamic acid, L-leucine, L-phenylalanine, L-tryptophan, L-proline), glyceraldehyde, fumaric acid, cholesterol	capric acid, argininosuccinic acid, billirubin		N/A	DAS28 (median: 6.40)	Characterize the metabolic profile of rheumatoid arthritis patients and explore its underlying pathological processes.	Also patients with sjorgen's syndrome were investigated.
Liao	2013	Blood	N/A	RA	N/A	Diagnostic	N/A		total cholesterol, LDL		Yes	N/A	Determining differences in lipid levels associated with cardiovascular (CV) risk between rheumatoid arthritis (RA) and the general population in order to understand the role of lipids in CV risk in RA.
Liu	2021	Plasma	UPLC-LTQ/Orbitrap MS	RA	N/A	Diagnostic	N/A	glutamic acid, arginine, methionine	proline, valine, tyrosine, phenylalanine, leucine, glycine, tryptophan, histidine, threonine		No (rat model)	N/A	Clarify the changes in the categories, quantities and metabolic pathways of amino acids associated with disease progression in adjuvant-induced arthritis (AIA) rats.	Adjuvant-induced arthritis rat model.
Looby	2021	Serum	HPLC-HRMS (SPME)	PsA	N/A	Diagnostic	Monitoring	only found in PsA: long-chain fatty acids (e.g., 3-hydroxytetradecanedioic acid, 3-hydroxydo- decanedioic acid), 1,11-undecanedicarboxylic acid, eicosanoids (pro- or anti-inflammatory properties; including prostaglandins, leukotrienes and also derivatives of eicosapentaenoic acid, docosahexaenoic acid)		Monitoring (observed in severe PsA): long-chain fatty acids (e.g., 3-hydroxytetradecanedioic acid)	No (at baseline levels)	Mixed: mild, moderate, severe	In this study, an attempt was made to determine biomarkers for the following: (1) the conversion from psoriasis to psoriatic arthritis (PsA); (2) differentiating PsA from cutaneous psoriasis (PsC); and (3) PsA disease activity.	Converters and non-converters have similar metabolic profiles which are also similar to mild psoriatic arthritis (PsA) metabolic profiles. Serum may be a useful matrix for finding markers of PsA severity/activity, the differences in terms of PsA conversion from psoriasis may be too subtle to generate a significant and observable effect.
Looby	2021	Serum	HPLC-HRMS (SPME)	Ps	Cutaneous psoriasis	Diagnostic	Monitoring	please refer to entry for PsA	please refer to entry for PsA		No (at baseline levels)	Mixed: mild, moderate, severe	In this study, an attempt was made to determine biomarkers for the following: (1) the conversion from psoriasis to psoriatic arthritis (PsA); (2) differentiating PsA from cutaneous psoriasis (PsC); and (3) PsA disease activity.	Converters and non-converters have similar metabolic profiles which are also similar to mild psoriatic arthritis (PsA) metabolic profiles. Serum may be a useful matrix for finding markers of PsA severity/activity, the differences in terms of PsA conversion from psoriasis may be too subtle to generate a significant and observable effect.
Luan	2021	Serum	LC-HRMS	RA	N/A	Diagnostic	N/A	CAR 20:3, aspartyl-phenylalanine, pipecolic acid, phosphatidylethanolamine PE (18:1), lysophosphatidylethanolamine LPE (20:3)	histidine, phosphatidic acid PA (28:0)		N/A	Mixed: low, moderate, high	Discover diagnostic biomarkers for seronegative rheumatoid arthritis cases by studying metabolomic and lipidomic changes in rheumatoid arthritis patient serum.
Madsen	2011	Serum	GC-TOF-MS UPLC-MS	RA	N/A	Diagnostic	N/A	glyceric acid, D-ribofuranose, hypoxanthine	histidine, threonic acid, methionine, cholesterol, asparagine, threonine		Yes (mixed)	Mixed: DAS28 (4.06 +/- 1.16)	Assess the feasibility of diagnosing early rheumatoid arthritis by measuring selected metabolic biomarkers.	Investigated cases: Rheumatoid arthritis (RA) vs. Healthy controls, RA vs. Psoriatic arthritis (PsA). The present study was not designed to assess the relationship of metabolites with disease activity.
Madsen	2011	Serum	GC-TOF-MS UPLC-MS	PsA	N/A	Diagnostic	Diagnostic (RA vs. PsA)	glutamine, heptanoic acid, pseudouridine, inosine, guanosine, arabitol, cystine, cysteine, phosphoric acid, succinate	glutamic acid, histidine, cholesterol, threonic acid, aspartic acid, 1-monooleoylglycerol, arachidonic acid, serine	RA vs. PsA	Yes (mixed)	N/A	Assess the feasibility of diagnosing early rheumatoid arthritis by measuring selected metabolic biomarkers.	Investigated cases: rheumatoid arthritis (RA) vs. Healthy controls, RA vs. Psoriatic arthritis. The present study was not designed to assess the relationship of metabolites with disease activity.
Medcalf	2021	Plasma	LC-MS	RA	N/A	Predictive	Monitoring			associated with MTX efficacy: glucosylceramides (GlcCer), phosphatidylcholines (PC), sphingomyelins (SM), phosphatidylethanolamines (PE), choline, inosine, hypoxanthine, guanosine, nicotinamide, and itaconic acid	No	DAS28 (4.1)	Identify biomarkers to guide drug therapy. This study evaluates changes in the plasma metabolome associated with response to methotrexate in rheumatoid arthritis with the goal of understanding the metabolic basis for methotrexate efficacy towards the identification of potential metabolic biomarkers of methotrexate response.	Predictive biomarkers for methotrexate were investigated. Metabolite classes that were found to be altered in rheumatoid arthritis and corrected by methotrexate therapy were diverse and included triglycerides, fatty acids, and ceramides.
Murillo-Saich	2021	Plasma	1H-NMR	RA	N/A	Predictive	N/A	responders at baseline: isobutyrate, 3-hydroxybutyrate, lysine, phenylalanine, sn-glycero-3-phosphocholine, tryptophan, tyrosine		still low in non-responders after 6 months: methylamine, sn-glycero-3-phosphocholine, tryptophan	Yes (tocilizumab)	Mixed: moderate, high	To study metabolic signatures can be used to identify predictive biomarkers for a patient's therapeutic response.
Myasoedova	2010	Blood	N/A	RA	N/A	Prognostic	N/A		total cholesterol, LDL		N/A	N/A	Compare lipid profiles in patients with rheumatoid arthritis (RA) and non-RA subjects during the 5 years before and 5 years after RA incidence.
Nakai	2009	Urine	Wet chemistry methods and ELISA	Ps	Psoriasis vulgaris/Plaque psoriasis	Diagnostic	Monitoring	nitrate, 8-hydroxydeoxyguanosine			No systemic drugs	Mixed: PASI (12 - 45)	Assess oxidative stress in skin diseases by measuring oxidation products in urine.	Atopic dermatitis is also investigated in this study. Disease severity correlated with urinary nitrate level and malondialdehyde level. Urinary 8-OHdG level may indicate the different pathogenesis between psoriasis and atopic dermatitis.
Nieminen	2022	SF	UHPLC-qTOF-MS	RA	N/A	Diagnostic	N/A	LPC 16:0, deoxyguanosine, gluconic acid (purine metabolism)	testosterone sulfate, androsterone sulfate (androgen, bile acid, amino acid, and histamine metabolisms)	IFP was also investigated but only for RA IFP vs. pOA IFP	Yes	End-stage	Improve understanding of disease pathogeneses of osteoarthritis and rheumatoid arthritis and to develop biomarkers for early diagnoses and therapeutic agents.
Ottas	2017	Serum	HPLC-MS (biocrates)	Ps	Psoriasis vulgaris/Plaque psoriasis	Diagnostic	Monitoring	urea, amino acids (glutamic acid, ornithine, phenylalanine, methioninesulfoxide), phosphatidylcholines (PC(16:0/18:2), PC(18:1/0:0), PC(16:0/18:1), PC(16:0/0:0), PC(20:4/0:0), PC(18:1/0:0)), phytol, taurine, phytol, 1,11-undecanedicarboxylic acid, phosphatidylethanolamine PE(20:4/0:0)	acylcarnitines (C9, C7 DC, C12, C10.2, multiple ratios)	Monitoring: Actually not investigated	No	Mixed: PASI (1-34)	Identify metabolomic profile of psoriasis & provide computational models that help with the classification & monitoring of the severity of the disease.	Different diseases severities are not compared (the use of changed metabolites as monitoring biomarkers is just stated). Elevated levels of amino acids: Higher demand for amino acids in the hyperproliferative epidermis. All amino acids are non-essential with the exception of phenylalanine.
Ouyang	2011	Serum	1H-NMR	RA, SLE	N/A	Diagnostic	N/A	RA vs. HC: lactic acid	RA vs. HC: glucose, creatinine, alanine, pyruvate, citrate, proteinogenic amino acids (isoleucine, valine, phenylalanine, tyrosine, histidine, glutamate, glutamine, lysine), glycerides, phosphocholine		Yes (mixed)	N/A	Understanding disease mechanism and potentially creating a clinically useful diagnostic tool.	Focus on systemic lupus etythematodes (SLE) but also rheumatoid arthritis was investigated.
Pohla	2020	Skin	HPLC-MS (biocrates)	Ps	Psoriasis vulgaris/Plaque psoriasis	Diagnostic	N/A	in Ps lesional skin: amino acids, acylcarnitines, biogenic amines, lysophosphatidylcholines, phosphatidylcholines, histamine, ADMA	in Ps lesional skin: 2 metabolite ratios – citrulline to ornithine and ornithine to arginine		N/A	N/A	Understanding the metabolite signature of diseases and a closer understanding of the disease pathogenesis and ultimately to the developing novel therapies and diagnostic tools.	For the first time the full metabolomic profiles of lesional and non-lesional skin biopsies obtained from plaque psoriasis patients and skin samples of healthy controls were compared. No significant differences were identified between non-lesional skin and healthy controls. The local inflammatory process that drives the cell proliferation is the main cause of the identified metabolomic shifts.
Priori	2015	Serum	1H-NMR	RA	N/A	Predictive	N/A	compared to baseline: isoleucine, leucine, valine, alanine, glutamine, tyrosine, glucose	compared to baseline: 3-hydroxybutyrate		Yes (etanercept plus DMARDs and/or GC)	Active; DAS28-CRP good responders (median 4.56), non-responders (median 4.65)	Using a metabolomics approach to identify biomarkers which are able to anticipate the response to biologics in rheumatoid arthritis patients.	This study confirms the potential of metabolomic analysis to predict the response to biological agents. Changes in metabolic profiles during treatment may help elucidate their mechanism of action.
Radhakutty	2017	Plasma	UPLC-MS	RA	N/A	Diagnostic	N/A	ADMA, MMA (endogenous inhibitors of eNOS)		ADMA and SDMA levels were lower in patients using glucocorticoids (prednisolone)	Yes	N/A	Assess whether patients with rheumatoid arthritis have perturbations in arginine metabolite concentrations that are reversed by low dose prednisolone.	Assessment of the effect of rheumatoid arthritis disease and the effect of glucocorticoid use.
Rantapää-Dahlqvist	1991	Plasma	ELISA, radioimmunoassay kit	RA	N/A	Diagnostic	N/A	lipoprotein (a) (Lp(a))	cholesterol, HDL		Yes	Median	Analyze the concentrations of Lp(a) in patients with active rheumatoid arthritis.	Seropositive rheumatoid arthritis patients.
Sasaki	2019	Plasma	CE-Q-TOFMS	RA	N/A	Diagnostic	Monitoring	N,N-dimethylglycine, urea	guanidoacetic acid, histidine, homoarginine or N6,N6,N6-trimethyllysine		No biologicals	Mixed: DAS28-ESR active (>3.2), inactive (<3.2)	Search for metabolites associated with disease activity (differentiate between different disease severities, active and inactive patients, patients and controls).	Urine is also investigated but the summary thereof is not shown in this table.
Sasaki	2019	Urine	CE-Q-TOFMS	RA	N/A	Diagnostic	Monitoring	1-methyl-4-phenyl-1,2,3,6-tetrahydropyridine, 2-quinolinecarboxylic acid, gibberellic acid, hypotaurine, N-acetylglucosamine 1-phosphate, riboflavin			No biologicals	Mixed: DAS28-ESR active (>3.2), inactive (<3.2)	Search for metabolites associated with disease activity (differentiate between different disease severities, active and inactive patients, patients and controls).
Schroecksnadel	2006	Serum	HPLC	RA	N/A	Monitoring	Diagnostic	neopterin	tryptophan	the decrease in serum tryptophan correlated with increase in stage	Yes	Mixed: low, moderate, high	In this study, a possible association between tryptophan degradation and the stage or the activity of rheumatoid arthritis was examined.
Sitter	2013	Skin	1H-NMR	Ps	Psoriasis vulgaris/Plaque psoriasis	Diagnostic	N/A	in Ps lesional skin: choline and taurine	myo-inositol and glucose	in patients who imporved after glucocorticoid treatment: higher glucose, myo-inositol, GPC and glycine as well as lower choline levels	Yes (no Ps-specific therapy)	Mixed: light to moderate	Explore the metabolic pattern of uninvolved skin, psoriatic skin and corticosteroid treated psoriatic skin.	The tissue levels are becoming more similar to the metabolite levels in uninvolved skin after treatment with glucocorticoids.
Sorokin	2018	Plasma	LC-MS	Ps	Psoriasis	Diagnostic	N/A	9-,13-HODE, laurylcarnitine, glycerol, adenosine 5'-diphosphate, 7-beta-hydroxycholesterol, xanthosine, N-stearoyltaurine, serotonine	5-oxoproline, gamma-glutamylglutamine, methionine, cysteine, taurodeoxychoalte		No	N/A	Identify bioactive lipid mediators in human skin and peripheral blood of psoriasis patients and healthy individuals.
Sorokin	2018	Skin	LC-MS	Ps	Psoriasis	Diagnostic	N/A	arachidonic acid metabolites, as 8-,12-,15-hydroxyeicosatetraenoic acid, linoleic acid-derived lipid mediators, 13-hydroxyoctadecadienoic acid,			No	N/A	Identify bioactive lipid mediators in human skin and peripheral blood of psoriasis patients and healthy individuals.
Souto-Carneiro	2020	Serum	1H single-pulse & CPMG NMR	PsA	N/A	Diagnostic	N/A	alanine, threonine, leucine, valine, acetate, creatine, lactate, choline, lipid ratios (L3/L1, L5/L1, L6/L1)	phenylalanine	Compared to RA	Yes	DAS28-CRP (2.3)	Find differences in serum metabolites and lipids to improve the differential diagnosis of rheumatoid arthritis and psoriatic arthritis.	Rheumatoid arthritis vs. Psoriatic arthritis.
Souto-Carneiro	2020	Serum	1H single-pulse & CPMG NMR	RA	N/A	Diagnostic	N/A	phenylalanine	alanine, threonine, leucine, valine, acetate, creatine, lactate, choline, lipid ratios (L3/L1, L5/L1, L6/L1)	Compared to PsA	Yes	DAS28-CRP (2.3)	Find differences in serum metabolites and lipids to improve the differential diagnosis of rheumatoid arthritis and psoriatic arthritis.	Rheumatoid arthritis vs. Psoriatic arthritis.
Surowiec	2016	Plasma	LCMS	RA	N/A	Prognostic	N/A	kynurenine, LPC (16:0), hypoxanthine, LPC(14:0), 3-indolelactic acid, phospholipids, sphingomyelins	oleic acid, β-hydroxypalmitic acid, fatty acids, acylcarnitines		No	None	Find additional biomakers to improve early diagnosis of rheumatoid arthritis.
Takahashi	2019	Serum	CE-TOFMS	RA	N/A	Predictive	N/A	TNFi responders: betonicine ABT responders: citric acid, quinic acid	TNFi responders: glycerol 3-phosphate, N-acetylalanine, hexanoic acid, taurine ABT responders: 3-aminobutyric acid		Yes (TNFi or abatacept)	Mixed: moderate, high	Identify several specific reliable metabolites for predicting the response of rheumatoid arthritis patients to TNFi and abatacept.	This is the first report to use CE-TOFMS for measuring serum metabolites of patients with rheumatoid arthritis (RA).This is the first report to identify serum metabolomic biomarkers to predict the response of RA patients to abatacept. It is purposed that the use of a set of biomarkers might be more suitable than the use of one single biomarker.
Teitsma	2018	Serum	MS	RA	N/A	Predictive	N/A			the most significant pathway in the tocilizumab plus methotrexate strategy was histidine metabolism; in the tocilizumab strategy it was arachidonic acid metabolism; and in the methotrexate strategy it was arginine and proline metabolism	No DMARDs	DAS28 (4.6 - 5.0)	The aim of this study was to identify, within the same patients, metabolic pathways important for achieving sustained drug-free remission and to subsequently study the complex interactions between different components of the biological system and how these interactions might affect the therapeutic response in early RA.	Predictive biomarkers for tocilizumab and/or methotrexate were presented. These results might provide further insight into the role of predisposing biomarkers for eventually achieving sustained drug-free remission in early rheumatoid arthritis.
Tsoukalas	2020	Urine	GC-MS	IMIDs	Psoriasis vulgaris/Plaque psoriasis	Diagnostic	N/A	2-hydroxyglutarate, 2-hydroxyisobutyrate	succinate, methylcitrate, malate, pyroglutamate, 2-hydroxybutyrate, methylmalonate, 4-hydroxyphenylpyruvate	candidate biomarkers for IMIDs: 2-hydroxyglutarate, methylmalonate	No	N/A	Employ metabolomics for the detection of disease-related changes in autoimmune diseases that could have predictive value.	Common metabolites in immune-mediated inflammatory diseases are shown.
van Halm	2007	Serum	Enzymatic assay, immunoturbidimetric method, ELISA	RA	N/A	Prognostic	N/A	total cholesterol, triglycerides, apo B	HDLc		N/A	Healthy	Investigate the progression of the lipid profile over time and the influence of inflammatory parameters on this lipid profile, in people who later developed rheumatoid arthritis.
Wang	2020	SF	UPLC-QTOF-MS	RA	N/A	Diagnostic	Monitoring	guaiacol, naringenin, phenylpropanolamine, vanillylmandelic acid		Diagnosis: RA vs. Osteoarthritis naringenin level showed positive correlation with rheumatic factor (RF) and anti-cyclic citrillinated peptides (anti-CCP) levels	Yes	N/A	Find characteristic metabolisms in rheumatoid arthritis.	Patients with osteoarthritis were used as controls.
Wójcik	2019	Mononuclear cells	UPLC-TOF-MS	Ps	Psoriasis vulgaris/Plaque psoriasis	Diagnostic	Prognostic	4-HNE-His adducts, endocannabinoids, eicosanoids (prostaglandin E1 (PGE1), leukotriene B4 (LTB4), 13-hydroxyoctadecadienoic acid (13HODE), thromboxane B2 (TXB2), 15-d-PGJ2 (15-deoxy-∆12,14-prostaglandin J2), 15-hydroxyeicosatetraenoic acid (15-HETE))		Monitoring the level of 4-HNE adducts can help predict the progression of Ps into PsA if done complementary to the other parameters of lipid metabolism and the levels of respective cytokines that should be analyzed in further studies	No (4 weeks before the study)	PASI (median 21)	Investigate possible stress-associated disturbances in lipid metabolism in mononuclear cells, mainly lymphocytes of patients with psoriasis vulgaris (Ps, n = 32) or with psoriatic arthritis (PsA, n = 16) in respect to healthy volunteers (n = 16).	Differences between psoriatic arthritis and psoriasis were detected.
Wójcik	2019	Mononuclear cells	UPLC-TOF-MS	PsA	N/A	Diagnostic	Prognostic	8-isoprostaglandin F2α (8-isoPGF2α), free 4-hydroxynonenal (4-HNE), endocannabinoids, eicosanoids (prostaglandin E1 (PGE1), leukotriene B4 (LTB4), 13-hydroxyoctadecadienoic acid (13HODE), thromboxane B2 (TXB2))	eicosanoids (15-d-PGJ2 (15-deoxy-∆12,14-prostaglandin J2), 15-hydroxyeicosatetraenoic acid (15-HETE))	Monitoring the level of 4-HNE adducts can help predict the progression of Ps into PsA if done complementary to the other parameters of lipid metabolism and the levels of respective cytokines that should be analyzed in further studies	No (4 weeks before the study)	N/A	Investigate possible stress-associated disturbances in lipid metabolism in mononuclear cells, mainly lymphocytes of patients with psoriasis vulgaris (Ps, n = 32) or with psoriatic arthritis (PsA, n = 16) in respect to healthy volunteers (n = 16).	Differences between psoriatic arthritis and psoriasis were detected.
Yang	2015	SF	GC-TOF-MS	RA	N/A	Diagnostic	N/A	lactic acid, carnitine, pipecolinic acid, diglycerol, beta-mannosylglycerate	valine, citric acid, gluconic lactone, glucose, glucose-1-phosphate, mannose, ribitol, 5-methoxytryptamine		N/A	Mixed: DAS28 inactive (<3.2), active (>3.2)	To explore the pathogenesis of rheumatoid arthritis.	Proteomics and metabolomics approaches were combined.
Young	2013	Serum	1H-NMR	RA	N/A	Diagnostic	Monitoring	3-hydroxybutyrate, lactate, acetylglycine, taurine, glucose	LDL-CH3, LDL-CH2, alanine, methylguanidine, lipids	urea; listed diagnostic biomarkers could also be employed as monitoring biomarkers	Naive for DMARDs	N/A	Assess metabolic fingerprints in serum from patients with established rheumatoid arthritis and those with early arthritis.	Serum metabolic fingerprint of patients with early arthritis varies depending on the level of inflammation.
Zabek	2016	Serum	1H-NMR	RA	N/A	Diagnostic	Monitoring	3-hydroxyisobutyrate, acetate, NAC, acetoacetate, acetone	valine, isoleucine, lactate, alanine, creatinine, GPC APC, histidine	Monitoring of TNF-alpha treatment: L1, 3-hydroxyisobutyrate, lysine, L5, acetoacetate, creatine, GPC + APC, histidine and phenylalanine were elevated in RA, whereas leucine, acetate, betaine and formate were lower (compared to treatment group)	Yes (no TNFi)	DAS28 (6.84)	Provide relevant biomarkers to improve diagnostic accuracy, define prognosis and predict and monitor treatment efficacy.	Profile of treated patients is still different from healthy controls (similar to Lauridsen et al. 2010).
Zhou	2016	Serum	GC-MS	RA	N/A	Diagnostic	N/A	fatty acids (palmitelaidate, oleate, trans-9-octadecenoate, cis-5,8,11-eicosatrienoate, docosahexaenoate, 2-ketoisocaproate and 3-methyl-2-oxovalerate), cholesterol, carbohydrates (mannose, ribose, scyllo-inositol, glycerol)	amino acids (leucine, phenylalanine, pyroglutamate, serine, isoleucine, methionine, threonine, proline, valine), glucose, 1,5-anhydrosorbitol, urate, 2-ketoisocaproate		N/A	N/A	Explore the distinctive metabolic patterns in rheumatoid arthritis (RA) patient and elucidate the pathogenesis of RA and provide a probable aid for the accurate diagnosis of RA.

## Sheet: Table S2. Biomarker Categories
Biomarker Categories	Definition
Diagnostic	A biomarker used to detect or confirm presence of a disease or condition of interest or to identify individuals with a subtype of the disease.
Monitoring	A biomarker measured repeatedly for assessing status of a disease or medical condition or for evidence of exposure to (or effect of) a medical product or an environmental agent.
Predictive	A biomarker used to identify individuals who are more likely than similar individuals without the biomarker to experience a favorable or unfavorable effect from exposure to a medical product or an environmental agent.
Prognostic	A biomarker used to identify likelihood of a clinical event, disease recurrence or progression in patients who have the disease or medical condition of interest.
Response	A biomarker used to show that a biological response, potentially beneficial or harmful, has occurred in an individual who has been exposed to a medical product or an environmental agent. Pharmacodynamic biomarkers & Surrogate Endpoints.
Safety	A biomarker measured before or after an exposure to a medical product or an environmental agent to indicate the likelihood, presence, or extent of toxicity as an adverse effect.
For further informations please refer to BEST (Biomarkers, EndpointS, and other Tools) Resource, 2016.

## Sheet: Table S3. Search and MeSH Terms
IMID	MeSH Terms	MeSH Unique ID	Search Term
Rheumatoid Arthritis	Arthritis, Rheumatoid	D001172	(marker AND ((Rheumatoid arthritis)) AND (lc-ms OR mass spectrometry OR metabolomics OR lipodomics OR Lipids OR Lipidomics OR oxylipins OR brain lipids OR pufa OR pufa metabolites OR endocannabinoids OR sphingolipids OR lipid mediators OR prostanoids OR isoprostanes OR eicosanoids OR proteomics))
Psoriatic Arthritis	Arthritis, Psoriatic	D015535	(marker AND ((Psoriatic arthritis) OR (Arthritis psoriatica) OR (arthropathic psoriasis) OR (PSA)) AND (lc-ms OR mass spectrometry OR metabolomics OR lipodomics OR Lipids OR Lipidomics OR oxylipins OR brain lipids OR pufa OR pufa metabolites OR endocannabinoids OR sphingolipids OR lipid mediators OR prostanoids OR isoprostanes OR eicosanoids OR proteomics)) NOT prostate
Psoriasis	Psoriasis	D011565	(marker AND ((Psoriasis vulgaris) OR (Plaque psoriasis)) AND (lc-ms OR mass spectrometry OR metabolomics OR lipodomics OR Lipids OR Lipidomics OR oxylipins OR brain lipids OR pufa OR pufa metabolites OR endocannabinoids OR sphingolipids OR lipid mediators OR prostanoids OR isoprostanes OR eicosanoids OR proteomics)) NOT prostate

## Sheet: Table S4. Venn Dia. Incr. Met.
Unique as well as overlapping metabolites that are indicated in the Venn diagram in Figure 5a. These metabolites might be applied as diagnostic biomarkers and show increased levels.
Unique to RA (48)	Unique to PsA (17)	Unique to Ps (439	Overlapping between RA and PsA (1)	Overlapping between RA and Ps (13)	Overlapping between PsA and Ps (8)	Overlapping between all three diseases (2)
Cholesterol	3-Hydroxy-dodecanedioic acid	Threonine	Docosahexaenoic acid	Glutamic acid	4-Hydroxynonenal	Lactic acid
Dimethylarginine	3-hydroxytetradecanedioic acid	Isoleucine		Taurine	AEA	Phenylalanine
Glyceraldehyde	Arabitol	13-HODE		ADP	neuroprostanes
Mannose	Cysteine	7beta-Hydroxycholesterol		Arginine	Cystine
phosphatidylethanolamine PE (18:1)	eicosanoids (leukotrienes)	9-HODE		Aspartic acid	Glutamine
Ribose	eicosanoids (prostaglandins)	acetylglucosamine		Glycerol	isoprostanes
3-methyl-2-oxovalerate	eicosapentaenoic acid derivatives	Asparagine		Leucine	MG 20:4
(E)-2,3-Dihydroxybut-2-enedioic acid	Glucuronic acid	CAR 12:0		Methionine	Lignoceric acid
2,4-dihydroxy-butanoic acid	Guanosine	CAR 18:1;OH		Ornithine
2-Hydroxybutyric acid	Heptylic acid	CAR 6:0		Phosphoethanolamine
2-ketoisocaproate (Ketoleucine)	Inosine	cis-11- eicosenamide		Proline
3-Hydroxybutyric acid	long chain fatty acids	Citrulline		Tryptophan
3-Hydroxyisobutyric acid	Phosphoric acid	Cytidine		Urea
4-Methoxyphenylacetic acid	Pseudouridine	glucosylceramide (C16:0)
6-Aminocaproic acid	Succinic acid	Glycine
Acetic acid	Tridecanedioic acid	Hydroxyproline
Acetoacetic acid	Tyramine	Linoleamide
Acetone		LPC 16:0
acetylated glycoprotein		LPC 18:0
Acyl carnitines (20:3)		LPC 18:1
alpha-CEHC		LPC 18:2
Asp-Phe		LPC 18:3
ATP		LPCs
Benzaldehyde		Lysine
cis-5,8,11-eicosatrienoate		Methionine sulfoxide
decenedioic acid		N-Stearoyl taurine
Fumaric acid		Oleamide
gamma-Glutamyl-Se-methylselenocysteine		Oxoglutaric acid
GDP		Palmitamide
Glucose		PI 18:0/16:2*
Glyceric acid		platelet-activating factor (PAF)
Homoserine		Serine
Hypoxanthine		Serotonin
Myo-inositol		Sphingosine 1-phosphate
N(5)-Ethyl-glutamine		Stearamide
N,N-dimethylglycine		trans-13-Docosenamide
N-Acetylcysteine		Uric acid
N-Acetylaspartic acid		Valine
N-Acetylglycine		Xanthosine
N-methylarginine
Oleic acid
palmitelaidate (fatty acids)
Pipecolic acid
Symmetric dimethyl-arginine
trans-9-octadecenoate
unsaturated lipid
Vitamin D2 3-glucuronide
LPE (20:3)

## Sheet: Table S5. Venn Dia. Decr. Met.
Unique as well as overlapping metabolites that are indicated in the Venn diagram in Figure 5b. These metabolites might be applied as diagnostic biomarkers and show decreased levels.
Unique to RA (45)	Unique to PsA (5)	Unique to Ps (22)	Overlapping between RA and PsA (4)	Overlapping between RA and Ps (5)	Overlapping between PsA and Ps (2)	Overlapping between all three diseases (1)
Valine	Aspartic acid	PCs	Histidine	Glutamine	Arachidonic acid	Cholesterol
Phenylalanine	1-Monooleoylglycerol	CAR 16:0	Threonic acid	Methionine	Oxoglutaric acid
Leucine	mucic acid	Cholestane-3,7,12,25-tetrol-3-glucuronide	Serine	Asparagine
Threonine	phospholipids	LacCer (d18:1/12:0)	Glutamic acid	Cysteine
Alanine	PUFA	Phe-Phe		Pyroglutamic acid
Isoleucine		CAR 9:0
Proline		CAR DC7:0
Tyrosine		CAR 12:0
Citric acid		CAR 10:0
Creatinine		Phytol
Glucose		1,11-undecanedicarboxylic acid"
Xanthine		Crotonic acid
Glycine		Azelaic acid
Tryptophan		Ethanolamine
phosphatidic acid PA (28:0)		Cystathionine
LDL-CH3		Nicotinic acid
LDL-CH2		20α-hydroxyprogesterone
Methylguanidine		Oleic acid
Lipids		N-Linoleoyl taurine
Guanidoacetic acid		gamma-Glutamylglutamine
homoarginine or N6,N6,N6-trimethyllysine		Taurodeoxycholic acid
Homoarginine or N-6-Trimethyllysine		PUFA phospholipids
Capric acid
Argininosuccinic acid
Bilirubin
Lactic acid
sn-Glycero-3-phosphocholine
acetylphosphocholine
HDL
1,5-Anhydrosorbitol
Uric acid
Ketoleucine
4,8 dimethylnonanoyl carnitine
N-Acetylglutamine
glycylprolylhydroxyproline
Histamine
Sorbitol
4,8-DIMETHYLNONAOYL CARNITINE
5,8-Tetradecadienoic acid
Adrenic acid
Pyruvic acid
Lysine
Glycerides
Choline phosphate
Citrulline
